# Supplementary material for: An improved, high-quality draft genome sequence of the Germination-Arrest Factor-producing Pseudomonas fluorescens WH6
Source: BMC Genomics. 2010 Sep 28;11:522. doi: 10.1186/1471-2164-11-522 (PMC2997014; doi:10.1186/1471-2164-11-522)
Supplement: Additional file 1 — Table S1: De novo assembled contigs of WH6 that are candidates for physical gap closure. [file 1471-2164-11-522-S1.TXT]

Contig #1 of candidate pair	Contig #2 of candidate pair
NODE_102_length_5516_cov_115.354424_front	NODE_293_length_1283_cov_37.420109_front
NODE_102_length_5516_cov_115.354424_front	NODE_561_length_116703_cov_87.301270_front
NODE_102_length_5516_cov_115.354424_front	NODE_731_length_1293_cov_68.303169_front
NODE_103_length_5893_cov_116.611916_front	NODE_444_length_32613_cov_114.819794_front
NODE_110_length_2768_cov_124.992050_front	NODE_667_length_61763_cov_95.256981_front
NODE_113_length_1068_cov_74.285583_back	NODE_448_length_3805_cov_77.160049_front
NODE_113_length_1068_cov_74.285583_back	NODE_573_length_8605_cov_75.244392_back
NODE_113_length_1068_cov_74.285583_front	NODE_448_length_3805_cov_77.160049_front
NODE_117_length_99897_cov_89.454269_front	NODE_249_length_9107_cov_80.567474_front
NODE_131_length_39765_cov_116.524429_back	NODE_278_length_4468_cov_103.980301_back
NODE_131_length_39765_cov_116.524429_front	NODE_528_length_4505_cov_94.167366_back
NODE_146_length_1964_cov_116.362015_back	NODE_393_length_113349_cov_114.442245_back
NODE_146_length_1964_cov_116.362015_front	NODE_384_length_40170_cov_107.002014_front
NODE_156_length_1353_cov_90.493721_back	NODE_366_length_22130_cov_90.955261_back
NODE_15_length_5947_cov_113.321678_front	NODE_600_length_264304_cov_106.762978_front
NODE_15_length_5947_cov_113.321678_front	NODE_67_length_2735_cov_99.570381_back
NODE_160_length_1989_cov_104.752640_front	NODE_248_length_39192_cov_96.703201_back
NODE_164_length_3954_cov_121.772133_back	NODE_752_length_77780_cov_107.913292_back
NODE_16_length_8998_cov_128.890091_back	NODE_372_length_158303_cov_106.455025_back
NODE_16_length_8998_cov_128.890091_front	NODE_26_length_45560_cov_107.501251_back
NODE_170_length_26899_cov_107.438309_back	NODE_339_length_46770_cov_94.459679_front
NODE_170_length_26899_cov_107.438309_front	NODE_206_length_67588_cov_89.862755_front
NODE_173_length_1114_cov_99.520645_front	NODE_478_length_69010_cov_104.534882_back
NODE_177_length_10887_cov_86.488014_back	NODE_512_length_69448_cov_94.438873_front
NODE_177_length_10887_cov_86.488014_front	NODE_795_length_100448_cov_86.721581_back
NODE_182_length_44635_cov_107.685585_front	NODE_641_length_6668_cov_92.295891_back
NODE_18_length_6609_cov_127.217430_front	NODE_112_length_23934_cov_105.833252_back
NODE_198_length_2317_cov_109.264565_back	NODE_390_length_90619_cov_106.799545_back
NODE_198_length_2317_cov_109.264565_front	NODE_883_length_11859_cov_102.748802_back
NODE_199_length_58845_cov_85.185127_back	NODE_492_length_8395_cov_87.806793_back
NODE_1_length_6204_cov_105.922951_back	NODE_102_length_5516_cov_115.354424_back
NODE_1_length_6204_cov_105.922951_front	NODE_338_length_94359_cov_118.559479_back
NODE_22_length_3283_cov_115.099297_back	NODE_609_length_54246_cov_92.982414_back
NODE_22_length_3283_cov_115.099297_front	NODE_35_length_31320_cov_110.150635_back
NODE_233_length_1824_cov_104.275764_back	NODE_442_length_18046_cov_96.999443_front
NODE_233_length_1824_cov_104.275764_front	NODE_693_length_18435_cov_99.892921_front
NODE_235_length_34312_cov_111.162971_back	NODE_963_length_152416_cov_96.406250_front
NODE_248_length_39192_cov_96.703201_front	NODE_955_length_73524_cov_87.972298_front
NODE_252_length_1220_cov_230.808197_back	NODE_293_length_1283_cov_37.420109_front
NODE_257_length_1181_cov_83.766296_back	NODE_392_length_1892_cov_80.216705_front
NODE_267_length_4032_cov_107.324158_back	NODE_371_length_11205_cov_114.678444_front
NODE_28_length_27859_cov_134.400955_front	NODE_44_length_10580_cov_125.747452_back
NODE_293_length_1283_cov_37.420109_front	NODE_561_length_116703_cov_87.301270_front
NODE_293_length_1283_cov_37.420109_front	NODE_731_length_1293_cov_68.303169_front
NODE_29_length_1163_cov_221.581253_back	NODE_337_length_9990_cov_90.764168_back
NODE_29_length_1163_cov_221.581253_front	NODE_257_length_1181_cov_83.766296_front
NODE_2_length_6505_cov_101.831055_back	NODE_422_length_50027_cov_96.907852_back
NODE_302_length_2219_cov_94.077965_back	NODE_621_length_11598_cov_71.974648_front
NODE_302_length_2219_cov_94.077965_front	NODE_620_length_14792_cov_84.660561_front
NODE_305_length_34555_cov_77.064766_front	NODE_479_length_9461_cov_84.096710_back
NODE_315_length_18057_cov_87.354767_back	NODE_542_length_81434_cov_85.208611_front
NODE_319_length_12321_cov_68.192276_back	NODE_956_length_125331_cov_77.802681_back
NODE_32_length_8885_cov_88.800110_front	NODE_280_length_22152_cov_82.048485_front
NODE_337_length_9990_cov_90.764168_front	NODE_452_length_76744_cov_124.780190_front
NODE_337_length_9990_cov_90.764168_front	NODE_956_length_125331_cov_77.802681_front
NODE_33_length_2429_cov_80.845619_back	NODE_919_length_30093_cov_78.340576_front
NODE_366_length_22130_cov_90.955261_front	NODE_807_length_104227_cov_85.372856_front
NODE_36_length_53050_cov_100.883224_front	NODE_821_length_18422_cov_66.948486_back
NODE_384_length_40170_cov_107.002014_back	NODE_883_length_11859_cov_102.748802_front
NODE_393_length_113349_cov_114.442245_front	NODE_853_length_89351_cov_98.647484_back
NODE_394_length_1990_cov_96.144722_front	NODE_681_length_109344_cov_95.842102_front
NODE_39_length_1677_cov_106.078117_back	NODE_58_length_4332_cov_106.472069_back
NODE_39_length_1677_cov_106.078117_front	NODE_134_length_51369_cov_109.673386_front
NODE_40_length_3846_cov_101.233231_front	NODE_532_length_38387_cov_88.553185_back
NODE_420_length_6069_cov_87.387543_back	NODE_807_length_104227_cov_85.372856_back
NODE_420_length_6069_cov_87.387543_front	NODE_930_length_13318_cov_74.384666_front
NODE_425_length_47155_cov_98.265785_back	NODE_967_length_138560_cov_86.232872_front
NODE_425_length_47155_cov_98.265785_front	NODE_532_length_38387_cov_88.553185_front
NODE_425_length_47155_cov_98.265785_front	NODE_621_length_11598_cov_71.974648_back
NODE_436_length_46609_cov_98.020340_back	NODE_780_length_54542_cov_88.023468_front
NODE_441_length_10691_cov_107.916847_front	NODE_731_length_1293_cov_68.303169_back
NODE_44_length_10580_cov_125.747452_front	NODE_46_length_9927_cov_121.258690_front
NODE_452_length_76744_cov_124.780190_front	NODE_956_length_125331_cov_77.802681_front
NODE_45_length_6719_cov_77.226227_front	NODE_388_length_56653_cov_99.775368_front
NODE_46_length_9927_cov_121.258690_back	NODE_459_length_1779_cov_117.695335_front
NODE_47_length_1717_cov_125.760628_back	NODE_235_length_34312_cov_111.162971_front
NODE_47_length_1717_cov_125.760628_front	NODE_339_length_46770_cov_94.459679_back
NODE_492_length_8395_cov_87.806793_front	NODE_795_length_100448_cov_86.721581_front
NODE_4_length_13872_cov_124.362457_back	NODE_601_length_1384_cov_116.491333_front
NODE_4_length_13872_cov_124.362457_front	NODE_336_length_26225_cov_103.992371_front
NODE_502_length_1555_cov_72.893250_front	NODE_620_length_14792_cov_84.660561_back
NODE_506_length_8457_cov_79.882698_back	NODE_749_length_8495_cov_81.716187_front
NODE_50_length_169706_cov_128.126404_back	NODE_306_length_95865_cov_121.749008_back
NODE_50_length_169706_cov_128.126404_front	NODE_337_length_9990_cov_90.764168_front
NODE_50_length_169706_cov_128.126404_front	NODE_452_length_76744_cov_124.780190_front
NODE_50_length_169706_cov_128.126404_front	NODE_956_length_125331_cov_77.802681_front
NODE_51_length_15181_cov_105.001976_back	NODE_160_length_1989_cov_104.752640_back
NODE_528_length_4505_cov_94.167366_front	NODE_798_length_106936_cov_104.857056_front
NODE_52_length_14873_cov_93.780342_back	NODE_846_length_55701_cov_102.088707_front
NODE_532_length_38387_cov_88.553185_front	NODE_621_length_11598_cov_71.974648_back
NODE_542_length_81434_cov_85.208611_back	NODE_684_length_31832_cov_71.461327_front
NODE_54_length_12019_cov_112.535400_back	NODE_600_length_264304_cov_106.762978_front
NODE_54_length_12019_cov_112.535400_back	NODE_67_length_2735_cov_99.570381_back
NODE_54_length_12019_cov_112.535400_front	NODE_61_length_25778_cov_87.108772_back
NODE_561_length_116703_cov_87.301270_front	NODE_731_length_1293_cov_68.303169_front
NODE_631_length_1462_cov_91.232559_front	NODE_950_length_14188_cov_81.844589_front
NODE_63_length_5972_cov_129.941391_back	NODE_338_length_94359_cov_118.559479_front
NODE_67_length_2735_cov_99.570381_front	NODE_685_length_75070_cov_86.540337_front
NODE_705_length_8138_cov_88.779800_front	NODE_908_length_29790_cov_85.600433_back
NODE_73_length_41128_cov_64.825302_back	NODE_622_length_2440_cov_80.462708_front
NODE_73_length_41128_cov_64.825302_front	NODE_206_length_67588_cov_89.862755_back
NODE_769_length_17388_cov_79.776688_back	NODE_780_length_54542_cov_88.023468_back
NODE_76_length_1884_cov_554.924072_back	NODE_478_length_69010_cov_104.534882_front
NODE_76_length_1884_cov_554.924072_back	NODE_770_length_77696_cov_84.987724_back
NODE_76_length_1884_cov_554.924072_back	NODE_967_length_138560_cov_86.232872_back
NODE_76_length_1884_cov_554.924072_front	NODE_92_length_3224_cov_489.489441_front
NODE_915_length_249401_cov_96.697319_back	NODE_931_length_32522_cov_99.065430_back
NODE_94_length_2591_cov_111.299881_back	NODE_770_length_77696_cov_84.987724_front
NODE_94_length_2591_cov_111.299881_front	NODE_526_length_111870_cov_115.337639_front
NODE_9_length_11971_cov_113.922310_back	NODE_29_length_1163_cov_221.581253_back
NODE_9_length_11971_cov_113.922310_back	NODE_337_length_9990_cov_90.764168_back
