# Supplementary material for: An improved, high-quality draft genome sequence of the Germination-Arrest Factor-producing Pseudomonas fluorescens WH6
Source: BMC Genomics. 2010 Sep 28;11:522. doi: 10.1186/1471-2164-11-522 (PMC2997014; doi:10.1186/1471-2164-11-522)
Supplement: Additional file 2 — Table S2: Sequences of oligonucleotides used to close physical gaps. [file 1471-2164-11-522-S2.TXT]

contig	For contig 1 of possible pair	For contig 2 of possible pair
>NODE_102_length_5516_cov_115.354424	TAATGGGTGCCCGGTGTCGATGG	AGCGGCGCGGTGCGGGATGTGGCC
>NODE_103_length_5893_cov_116.611916	TTTAGGGGGGTCAATGCAAGGGAC	GCCCCAAAACCCGCCATCGCGATC
>NODE_106_length_2052_cov_132.483429	TTGAGGCGTAGGGCGCATTCCG	GGGATTTTCATCGGCAGCATCGTC
>NODE_110_length_2768_cov_124.992050	TTCGCTTCATGTGTTACACGCAGC	GCGGGTTGATTGGGCTCAAGATC
>NODE_112_length_23934_cov_105.833252	GCGAAGTTGGCGGCGGTGATCAGG	TGATGTGGAAAAGCCAGGGTTGAG
>NODE_113_length_1068_cov_74.285583	GTCCTGGTCATAGGGGTGCAGC	TGCAGCCGCAGAACTTCGAAAAGG
>NODE_117_length_99897_cov_89.454269	GCATTTGGAGGCGGCGGCGGTG	CTAGCACCGCATAACCCCTGTGGG
>NODE_128_length_2887_cov_124.828545	TTCCAAGGCGCTGCCCGTGTCCGG	CAACACGCTGACTGAAAACGACGC
>NODE_131_length_39765_cov_116.524429	GCGCCGTTTTTTTATGCTTT	ATGCACTCAAGGGTAGAAGCTGGG
>NODE_134_length_51369_cov_109.673386	GCCCACTGGGGATCCCCACGTCGG	ATCGCCCAGCGGATACTCAGCGAC
>NODE_142_length_989_cov_76.355911	TTCGTTGTCTCACGGTTGGCTTCG	TATGTTTTATTGGGATAATGTGC
>NODE_146_length_1964_cov_116.362015	GCGACAAAGCCCCCGGTCATGTAC	TTAAAGTGTGGGAGGGGGCTTGGC
>NODE_149_length_12758_cov_118.132385	AAACCCTGACACCGAAGATCCCTG	AATATTCTTCTTTCGGTCAGACGC
>NODE_156_length_1353_cov_90.493721	ATCGCCATGCCGAATCGGGTACTG	AGTGACGCCACGGTGAACAGGCCC
>NODE_157_length_10614_cov_109.307327	CCTGATTCCAGGCTGGCGTT	ACCGCTATGGCGTGGTGAATACCC
>NODE_15_length_5947_cov_113.321678	CCAGTTTTCAATACCGCTGCCG	TGCCTACCCCTGCCAGATCCCC
>NODE_160_length_1989_cov_104.752640	TGAGCCGGGTGATTACTTGATCG	ATCATGGTCAGCGCGACGAATTGC
>NODE_164_length_3954_cov_121.772133	GATGGTGGCGAAGGCTTGGGTGG	TTGCCGCCCTTGCGCGAGCGCGTG
>NODE_16_length_8998_cov_128.890091	AGACATCGAGCTGACCGTGCGACG	ACGCGGACTGCGCAGTTTGCGCG
>NODE_170_length_26899_cov_107.438309	TGATTTTGGCCAGGCGTGAGGC	CGCTGTGGGAATTGGCCGGGACGG
>NODE_173_length_1114_cov_99.520645	GCGTGCGCGGTGTTCGTTGGTCTG	CAACGACCCGCAGGCCATCAAGG
>NODE_177_length_10887_cov_86.488014	GTGATCCCGTACGTGGCTGATTAC	AGCGTCGAGCTGTCGAAGGTCGGC
>NODE_182_length_44635_cov_107.685585	GCTGGGCGGCTGGGGATTGGCCG	ACCTGCCGCCGAAGTTGCGGGTG
>NODE_185_length_42291_cov_106.456245	GGTCGCCGCGCCCGACAGTGCAG	CCTTGGCGTGCCGCAGTTGCGC
>NODE_18_length_6609_cov_127.217430	GCGGGTGTCTGCCGGCGTGGCCGG	GCAACGTGCGCGGCAACAGCCTG
>NODE_198_length_2317_cov_109.264565	CCAGGCTGCGCACTTCGTCGGCC	TTGCCCCTAAATCCAGGCACCGC
>NODE_199_length_58845_cov_85.185127	AGGTTTGGCCGGTGCTGGCTTTGC	TCGGGTGCGGCTTTGCGAATGTC
>NODE_1_length_6204_cov_105.922951	GGGAGGGGCAGTGCGACGATTCG	CAACTGCTGGGTCAGGGTCAACAC
>NODE_205_length_4262_cov_130.476776	CTTTCGCGGTTACCTGCAAGGCG	TTGCTGGAGATTGCCAGGACCAC
>NODE_206_length_67588_cov_89.862755	AGCAGTCGGGATAACGAGCTGC	TGAAAGAGGATCTCTATCAGCGCC
>NODE_208_length_3852_cov_82.229233	CGTTATGCGGTGACGGGTGG	CATTCTGCAGGCCACCCTGAATAC
>NODE_20_length_7347_cov_129.579697	CAGGGCTGCCAGCGTCGGGTGCAG	GTTCGAAGACAGCAGTCGTCCG
>NODE_217_length_43696_cov_93.810165	GCACGCATGATAGCCATGCGCAG	AAGCCGCGTTCGCATTGGTACTGG
>NODE_219_length_1981_cov_131.320541	GAAAACTACCCTTCGTACGCG	GACCTGCAGCAGTTGCTTGCGATC
>NODE_21_length_20332_cov_107.260529	CCTGACCGTGACGGATGCGGCC	GGCATTTTGGGCATACCAAA
>NODE_22_length_3283_cov_115.099297	CAGGTGTTGTTGTCGACCTCACCG	GATTCATATGGTGGCGGCCGCCCG
>NODE_232_length_8878_cov_104.045052	AGGAAACCGAGATGTTCCCTCAAG	ACCAGGGCAGGTACTCAGCCCTAG
>NODE_233_length_1824_cov_104.275764	GATTGCAGTGTGTCAGCCGGTAC	CGCAGCCACTGACGCCATCGCAGG
>NODE_235_length_34312_cov_111.162971	AAAGCGTCAGTACCCATAAGGAGG	AGACGTTGGACATCCCGCTGTCG
>NODE_248_length_39192_cov_96.703201	TAAGCCCGCGCAGGTGGTTAAACG	GCAGTTCTGGGATGTGGATGTGCG
>NODE_249_length_9107_cov_80.567474	GACATGACCACCCAGATCGCGGCC	AGGGTCAGGGTTCAATCCGG
>NODE_252_length_1220_cov_230.808197	CGGCGTGGGTCATCCGTGACGTC	TGCAGATGCGCTGGCGGGCGCGGC
>NODE_257_length_1181_cov_83.766296	TGAAGAGCCGTGGTTCCAGACCG	TCGACTATAAACCCAGATTCAG
>NODE_267_length_4032_cov_107.324158	GGAGCGCGGAGCGCTGCCAATATC	TGATCAACTTCGTCATCATCCAGG
>NODE_268_length_28176_cov_100.025093	CATTTATCCTTTTTCTACTGCCCC	TACGAAGTCTCAATATTTTCATG
>NODE_26_length_45560_cov_107.501251	GGGCGCTGGAAACGGTTGTTGATC	ACGCTGTGCATGGGGTTGAGCGCG
>NODE_278_length_4468_cov_103.980301	GTTGAAGCCGGGGCAGATGCTGG	ATTGCCAAATCGGCGGGCGCGCCG
>NODE_280_length_22152_cov_82.048485	GACCCCTCCCGCCCTCTATTGCCG	GCACACTCAGCGACCGGAGGTGG
>NODE_286_length_103416_cov_122.484261	GTTGAACAGACGAAAAAAAACCGG	GCATTGCGTTTGAGCGCCAGCAAC
>NODE_288_length_57453_cov_96.347710	GGGCAAAAATGGTTCGACCTG	ACGAACGGCGGTAGACATGACTCC
>NODE_28_length_27859_cov_134.400955	CGCCATGCGGCGTGCGCAGATCAC	TATTCGGCCGCCCGGTGCAGGCG
>NODE_291_length_32164_cov_79.509262	GGTGACAATGCTACCAGCGAGC	GGAGGATTTTCAGCTTTTAA
>NODE_293_length_1283_cov_37.420109	TATCGCACCAGTGCGGTGGAAGTG	CGCATACAGCGCCTTGACGTGATC
>NODE_29_length_1163_cov_221.581253	ATGGTCTGCTCGCCGATCTGCAGC	CGGCAACCAGCAGAAGGCCATTC
>NODE_2_length_6505_cov_101.831055	CGGCGAGGGTGCTGGCCAATGTGC	TGTAACGATAAAGGATTCAGAG
>NODE_302_length_2219_cov_94.077965	CCGTTCGATGCCCGAGCGATTGAG	GAAGCGCTCGGCAAAATCGTCCTG
>NODE_305_length_34555_cov_77.064766	TACGTCGGTGGTTATCAGGACTGG	CATAGGCGGCCTTGCGCGTG
>NODE_306_length_95865_cov_121.749008	CGAGGAGCCGTGGTTCCAGACCG	CTGCGCGCCCGGCGTATCGACCTG
>NODE_30_length_7668_cov_121.466873	GTCACTTTTGGAAAAGAGCCCGG	GTTGCTGTTTATCAATGAGTCCAG
>NODE_315_length_18057_cov_87.354767	CTCAAAAGCTCACCTTGATCAATC	TCTTCGGCAACCGGCTTGCGCTGC
>NODE_319_length_12321_cov_68.192276	TTTTTTCTTGCAGCTTGCAGC	GGCATCACGGGGCTCCTTTAAC
>NODE_31_length_8237_cov_130.775284	TGCCGATCGTCTGCAGGAACGTGG	GCGCAAATAGCCGCTGCTGCGGTC
>NODE_324_length_3109_cov_115.233192	CAAGGCCGCGATGTGCTGATGTTC	AGGCCAGGGCTGGGGCCGGATGTG
>NODE_32_length_8885_cov_88.800110	TCATCCAGCGGCGCAATGGTGATC	TGCTGCACGTTTGGGCGATGCGC
>NODE_336_length_26225_cov_103.992371	GCGCACCATTGGCGTGTCGACGCC	ACCAGTCTTACAACTCAGCCCTAG
>NODE_337_length_9990_cov_90.764168	AGACCGGCCAGATGCTGGCGGCGC	GGTCGCTGGACACCACGATCACTG
>NODE_338_length_94359_cov_118.559479	CCAGCGGCAAGTTCTTGTTGATCG	TCGGGTTTACGGTGGAGCATGTGG
>NODE_339_length_46770_cov_94.459679	GCGGCGTATGCGCTGGATGCGGGG	AATCGGTCTGGCACTGGGCGCGGG
>NODE_33_length_2429_cov_80.845619	ACAGGTCGAACACGCTAAGGGAC	AACGCGTGGGCCTGCTGCCGCAGG
>NODE_34_length_3519_cov_108.242111	GCGGATTGCGCGGGTGGTGTATGG	CGACGCCTGTTCAATGTGGGAGGG
>NODE_351_length_33175_cov_90.334290	GCACCTTGACCCTGAAGAACGTC	TTCGGTGCACGCATGGCTCATCAG
>NODE_35_length_31320_cov_110.150635	TTGTAAGATGAGCGCAAAGCATTG	CTCGAAGACTATTACCAGCAACAC
>NODE_366_length_22130_cov_90.955261	GCCTGATTGTAGTGAGCGGGCTTG	ATCGTCGCAGTGTCCATGCCTGCC
>NODE_367_length_14081_cov_83.808395	CTTTATCGCTGAAACAGTGACGC	CGTGTATTGGGGCCGAAGTTGATG
>NODE_36_length_53050_cov_100.883224	CCAGGCGGTTACGCACCAGCACC	AAAAATTAAGAATTTCTGAGTACC
>NODE_371_length_11205_cov_114.678444	TACATCTTCTCGATTTCCTTGATC	CAATCAGTTGAGTCGCTTTTTTGC
>NODE_372_length_158303_cov_106.455025	GCTACCTTCAGCGTTCGTGCCCTG	AACGACGGCAGCGTCGCCCGGCG
>NODE_373_length_3864_cov_90.651917	ATATGGGTTCGGCCTTTACG	GAGCCATTGCGCAAAACCGAGGCC
>NODE_383_length_46593_cov_92.675468	GAGCGTAAGGCCTTTTTTGG	GGATCACTCCGTAAGTAACCCG
>NODE_384_length_40170_cov_107.002014	CGTGTACAAGACCCAGGACAGTGC	CACCGAGTTGGCGCTCGAAGCGAC
>NODE_388_length_56653_cov_99.775368	CGCTGACCAAGGATGCGGGGCGG	AATTGCAGGAGACGGACAACCCTC
>NODE_38_length_3380_cov_93.782249	CTTTGCAGCAGGTTGGCGAGGATC	CGAGCGGGTCAGCCAAGGCGCGGG
>NODE_390_length_90619_cov_106.799545	GGTCGGGGTGTCGTCGACCAGGG	CACCTACGATCGCATCCATGAC
>NODE_392_length_1892_cov_80.216705	GTGGCTTGGCAGCAACTGCCTG	CCTGCGCCATTGCTGTCCACGGCC
>NODE_393_length_113349_cov_114.442245	AGACAGCTTCCATAAAGGCAGCAC	CAAAAGGCACGGAGTGAGCCGTGC
>NODE_394_length_1990_cov_96.144722	ACGCATACGGAGGTGATGACTTC	AAGCGCTTGGCCAGCGCCGGGTAG
>NODE_39_length_1677_cov_106.078117	CAGGTGATGCCCAACCAGCGCAGG	GTTCAAGGTCTGGCCACACCGTCC
>NODE_40_length_3846_cov_101.233231	AATCTAGCAGGGGATAGGCAGCTG	GCTATTTCCAAGCAAGTGGCCGAG
>NODE_420_length_6069_cov_87.387543	GCATCCGGATTGCCGAGGCGTTGG	ATGACAGTGGGTATTGCTCGCGG
>NODE_422_length_50027_cov_96.907852	ACTGCGCTTCCAGGCGCCATGAC	GCGCTTCGCTGTCCAGCAACTTG
>NODE_425_length_47155_cov_98.265785	CTGGTTGATCACATCGATACCG	GACATCAGTCGCCTCGGTAAATAC
>NODE_436_length_46609_cov_98.020340	GGGCATAGAACGAGAACAGCGACG	GGGGTATGAAAGCCTGCTGCGCTC
>NODE_441_length_10691_cov_107.916847	GCCGTTGGGCTGGGTGAGGCC	GAGTATTTCGATGCTGAGTTGGG
>NODE_442_length_18046_cov_96.999443	AGCGCGATAGAGCGGAGGGTGCCG	ACGCAAGGAAGTGCCGGAAACTAC
>NODE_444_length_32613_cov_114.819794	GGCCAGCCGGCTGAAGCGTTCGTG	TCGAAGTGGGCAGGCTTGTCG
>NODE_448_length_3805_cov_77.160049	GCAAGGCGTCCGACGCGACCCGGG	GCCGTGGTCAAGGAAGAAACCATC
>NODE_44_length_10580_cov_125.747452	AAGTCGAAGCACTGGCGATCAAC	AGCGTATTCGTCGATCTGGCCTG
>NODE_452_length_76744_cov_124.780190	GTGTTCAGCGTGGCCGGAGCCAGC	AAACACACCTTAACTTACATCTG
>NODE_458_length_52007_cov_104.975372	GATGTGTTTGTCGGGTCGTACCAG	GGTAAAACTCCCATATCGAGTGAG
>NODE_459_length_1779_cov_117.695335	GCAAGTGGGAGATGGCCCGTAC	TAAAATGGAAAACACAGGAA
>NODE_45_length_6719_cov_77.226227	GATTGGCGTACGGTTGCTGGACC	GCCGCCACCGGCCCGGAAATGGCC
>NODE_46_length_9927_cov_121.258690	CAGGTTGCGCACTTCATCGGCAAC	TGCGTCGAACAGTTGCGCATCGG
>NODE_478_length_69010_cov_104.534882	CGGCCCCTTGGGGCCGGCTTTCGC	GCTGGACAAGGTCGAAGCCCAG
>NODE_479_length_9461_cov_84.096710	GCCTCAGATGAACTGACTTCTGTG	GCCACCTGACATACGGCCAACCGC
>NODE_47_length_1717_cov_125.760628	TTGCTGGAGACGCTGGATAACCAC	TGGTGTCTTCGTCGTGAATCAGGC
>NODE_492_length_8395_cov_87.806793	TTTCTTCAGGAGACAACTCCATG	ACCGCTTCAATGGCCACTGGCGCC
>NODE_497_length_13007_cov_106.603371	CCCTGGCTGCGGTGGTGGAGGATG	AATGAGCTTGGTCGTTATTTGAAG
>NODE_4_length_13872_cov_124.362457	TCGGCCACGCGCAGCGCGGTCTCG	TCGGCAGCGGCAACATCGACGCCG
>NODE_502_length_1555_cov_72.893250	ATGCGCCTGGACAGCCCCGAGTTG	CAGATTAGAAGCCTCGCCGAG
>NODE_506_length_8457_cov_79.882698	CCGATCCCCATGCAGTGGAGACC	GCATGGGTTTCTACACAACTGC
>NODE_507_length_84487_cov_87.132706	GCGCGTCGTCGTCAGATGACGGC	TTCAAACTTGGTTATTTTCATTC
>NODE_50_length_169706_cov_128.126404	AGACCGGCCAGATGCTCGCGGC	GTACATCAAAAAGGGCTGTGCATC
>NODE_512_length_69448_cov_94.438873	CGCCGTTCCAGGACAACAAGGTG	TGAGGAGGATGATGCGTCCATTG
>NODE_517_length_22406_cov_82.312057	TGAAATCCGGCGACCCGGTCAAGC	CTGAAAGCCAACTCCTCGGT
>NODE_51_length_15181_cov_105.001976	TAGCCTTGAAGTCCAGTTTTGGAG	ATCCCGCTGAGTTTTTTCCTGAAC
>NODE_526_length_111870_cov_115.337639	ACGGTGCAAGCGTTGCTCAAACCC	ACGAGTGAATAGTCCGGTGATGCC
>NODE_528_length_4505_cov_94.167366	CGTGGAACCCGGACTGGCCCGTAG	CACCTCTATCGGCCTTGATATCTC
>NODE_52_length_14873_cov_93.780342	TACACCCTCTACGGTTACCTCGG	ATTCCGAGTGAAATCGCCATGCAG
>NODE_532_length_38387_cov_88.553185	CTGGTTGATCACATCGATACCG	ACACCGCGCTGTTGAGACCTTTAC
>NODE_539_length_23655_cov_83.534477	CGTTTACCGGTGCGTCGGACATC	CCGGCCTGGCCGTGACCGCCGCCG
>NODE_542_length_81434_cov_85.208611	GGTGTGTACGGCGCTGGCGTACG	AGTGTGGCGAGGCTGCAGAG
>NODE_54_length_12019_cov_112.535400	GCCGATCTTCTTCCTGCTGGGCC	GCAGATCGTCTGGGCGGTGGCCGG
>NODE_561_length_116703_cov_87.301270	TGGGTGCCCGGTGTCGATGGTGAC	GGCCTTTGTGCATTTTGGGTTCAG
>NODE_573_length_8605_cov_75.244392	TGACTGGGTGGAGCGGGCCTTG	GACCGGGGAGGTGGGCTTATCAGG
>NODE_575_length_30367_cov_89.794052	TGGCCTGTATGTAATACAAGCAAG	GGATTTTCTGAATCGAGCGCC
>NODE_58_length_4332_cov_106.472069	GAATCTGCGGACAGTGACGCGAAG	CCCAGCTGAGCTATAGCCCCGG
>NODE_59_length_35031_cov_112.297882	CAGGTTTGGGACGGGGGTGGCTGC	GGCCCGTTCAGCCTCGCTGCTCGG
>NODE_600_length_264304_cov_106.762978	GGCACTGGTGTGGGCGGTGGCCGG	GTGCCGCCCATGATTACAAATG
>NODE_601_length_1384_cov_116.491333	GGCCTGTTCATCCAGGCGCACTTC	TTGGTGGCTAGGTTAGTCACCGG
>NODE_609_length_54246_cov_92.982414	CCGAGAACAGCGGCGGCCCGGCGC	GGTTCGCCAAGCTGAAAGCGCGGC
>NODE_61_length_25778_cov_87.108772	CAACCCCCGCAACCCGCTGAACAC	TGCACCTCCAGGATGGCGGTCTTG
>NODE_620_length_14792_cov_84.660561	GGTGTCACTCCTTAACTCGA	GATCAGGTGAGCACGGCTAACTCG
>NODE_621_length_11598_cov_71.974648	AGAAGCTGTTCCTGCTGGCGGACG	ACGAATTCGACAAAGAAGAAGAAG
>NODE_622_length_2440_cov_80.462708	CACAGCGACAGGCTTTCAATC	GCCGCTGCTGCGAAACCAGCCGCG
>NODE_623_length_4138_cov_106.550987	GACAGAAAACGCAGAAAAGGGGAC	TTCGCGCCCCAGCCGCCCTTCTCC
>NODE_631_length_1462_cov_91.232559	CGGGGGCCAGCAGGCTGCTGAGC	CGGCGAAGATCACCCCGCTTGGTC
>NODE_63_length_5972_cov_129.941391	CGTGGAGAAGATGAAAAGGAGGGG	AATAGAATTAATACCAAGAGTCAG
>NODE_641_length_6668_cov_92.295891	TCCTTTTGGGAGGCGCACGC	CCGGTCGATGCATAACTTGTTGG
>NODE_644_length_3115_cov_73.908188	CGGTGTGCCACGGTTCCGACGCC	AAGCAAGCGTAGACCCGAATGGC
>NODE_667_length_61763_cov_95.256981	GATTCCTGCCCAGGACTTCGACAC	GAGCCTATAATTCGCCCCACTTCC
>NODE_67_length_2735_cov_99.570381	CCATGAGCCAGCCTGCCACCGCG	CGATCAGCCCGCCGACAATCGCCC
>NODE_681_length_109344_cov_95.842102	TTCGTCACTGACGACCGTGGTCAG	ATTGGAGTAGCTCGCGTGTATCAG
>NODE_684_length_31832_cov_71.461327	AGAAAGTGATACTGAGCGAAAC	TTATTTGGCGCCAAAAAAAACC
>NODE_685_length_75070_cov_86.540337	GAGGGTAGTGCTTTTGCCCGCGCC	GCCCTGGCGGGGCTGGCCAGC
>NODE_693_length_18435_cov_99.892921	TGCAGAAAGTGCCGGCGGCGAAG	GCCGACGAATGCGCCGAGAAGC
>NODE_704_length_9610_cov_85.785019	GCAGCTGGATCGAGCTGTTAAAG	GCAAGGCCAGGTAGGTACTGAGC
>NODE_705_length_8138_cov_88.779800	TCGGAGAGCAAATCCGCCAAGGCC	CGGAAATTGTGTAGATACCTATG
>NODE_731_length_1293_cov_68.303169	CGCCACAATGCGGCCCAGCTC	CGGCAACCTCCAGGAAAAAACCG
>NODE_73_length_41128_cov_64.825302	ATCGAGTGGAGTCGCTGGCGCGGG	TTCATAACCCCAGGCGTTTCGGC
>NODE_749_length_8495_cov_81.716187	CGGGGATGGATGTGGAAGCGTATC	ACAGACGCTGCATGGAAGTTTGC
>NODE_752_length_77780_cov_107.913292	TGCTCAATGGAGAGCAAAGTC	TCCACGCAGTTTTGCAGCTCGCGG
>NODE_769_length_17388_cov_79.776688	TCCTTACAGAAACATCAGGGGGTG	CGCCTGGGACCGGAGCATCCGGCC
>NODE_76_length_1884_cov_554.924072	GCCGTAGGGGAACCTGCGGCTGG	CCTCATTTGCTGTCAAGCGG
>NODE_770_length_77696_cov_84.987724	GTGGGTACGGGTACGTGGCAGG	AAGGCATTTGCGCGTATTACGCTC
>NODE_780_length_54542_cov_88.023468	ATGTTCAGCGAACTGTCGCTGTAG	AGCACCTGCTCGATACCGGGCTGG
>NODE_78_length_81899_cov_110.057281	CGCAAGCCTCTTGCACCGTGGCTG	TGGATCTGGCCACGCCGCGCTTG
>NODE_793_length_62441_cov_87.226036	GATTGAAACACCGCCATCGGGGGC	GTATGTGCCCAAGGAACTGATGCG
>NODE_795_length_100448_cov_86.721581	CACGGTTTCGCCTTCCAGCACGCG	CACCGGGAAATCGGCGCCGAACGG
>NODE_798_length_106936_cov_104.857056	GGCCTGGATCACTGGGATATTGCG	AGATGCCGTTTGGGATTTGGCGC
>NODE_807_length_104227_cov_85.372856	CTGGGGCGTGTTCTTTGCGATTCC	CGATTGCGCCGCGGGCGCCGGCAC
>NODE_819_length_245407_cov_102.641853	GACGCTGCTGTTCCTGCCTGCGC	TTTGGCGCCGCGGTTAAGTCAGGG
>NODE_821_length_18422_cov_66.948486	CTCCATCGCCAGGCGCACGACCGG	AGGGCCAGTTCGCTGCCGATGCGG
>NODE_843_length_27380_cov_83.426445	TTAGCCCGGCGGGCCTTGAAG	AACCTGTGGCGAGGGAGCTTGCTC
>NODE_846_length_55701_cov_102.088707	AACGGTGTGGAAGTGGGCAAGCGC	TTTGCATGGATTTCTCCAACGGC
>NODE_853_length_89351_cov_98.647484	CTTAAATTTTTGTAGTGACTCAGG	CAGAGAGGGCACCGGTCATGGC
>NODE_854_length_4373_cov_92.657898	GTACTCGGTCCCACAACACTCCTC	ACCTCCGAACGCATCCAGCAACTG
>NODE_858_length_5256_cov_95.000954	TATTTCACGCGCTCCTCTGATAG	TTGGAACCCCAGCCGCTGTTTTTC
>NODE_864_length_51006_cov_104.234818	CGGTGTAGCCCAGCGTCAGCCCG	GAAGGGTTCGTCCATCAGCAATAC
>NODE_868_length_131556_cov_97.057632	CTGTTTCAGAAATAACTGTGC	GCCGAGGTGCTGGGTGTCGAATGG
>NODE_879_length_32271_cov_82.471169	TTTATAATTTCTCAGATAGTC	TTGTTGCGGCACGGCCAGGCAGG
>NODE_883_length_11859_cov_102.748802	GAAAATCGCTGCCAAACCCCTGG	AATGCTGGCGTTGCAGCGCGAAAG
>NODE_908_length_29790_cov_85.600433	GGGGTCAATCCTTGGCCGGCAC	GCGGTGAAGGCTGCTGCGGAAC
>NODE_90_length_4140_cov_108.953140	CCGACCGGCGAGAAAAAACAGCTG	ACAGTGCGAATGCACTAGGGCGC
>NODE_915_length_249401_cov_96.697319	TCGAACGCACACTGCCCCTA	GTCTTTTGCTACTACTGTATCG
>NODE_919_length_30093_cov_78.340576	CCCTTTTCCCACGCACCAACGCGG	GGCATGTCAGGCGACTATTT
>NODE_91_length_4457_cov_130.099167	CTCCGCAGGCCATCCCCAACAACG	TGCGGGGGAGTGTCAGGTAGTTC
>NODE_922_length_40632_cov_93.047943	AACGGCTTCCTTGGGAAAAGC	TTGGGGCTCGCGGGAGATGAGC
>NODE_92_length_3224_cov_489.489441	CCTTAGCCTGATCCATTACCAGTG	CACAAAACACCGACAGCTGTCAC
>NODE_930_length_13318_cov_74.384666	GGTGATCGATGCGATGGTCAAGG	CCGGCTGCCCTTCCAACCCTGGGC
>NODE_931_length_32522_cov_99.065430	GTCGGATGATGAACGCGCGCTGCG	GTATAAGATGATGGCAGGGTG
>NODE_942_length_21469_cov_80.882484	GGGCTGGGGTTGAATTTGGCG	TAACGTTCCTCCTCGCGCTGGTCG
>NODE_94_length_2591_cov_111.299881	CAACGGCAAACCGTCCCGCGC	GTGAAGAAGTCGGTGCCGCTTCGG
>NODE_950_length_14188_cov_81.844589	CTGGAAGTATTGGCCCTGCGCCCG	GTTGAGGATTTTCGCGATTTG
>NODE_955_length_73524_cov_87.972298	ATTTATCAGCCGGTTCCGACGAAC	ATATTGCTTGAACACCTCAAAG
>NODE_956_length_125331_cov_77.802681	GGGGCCAGCACTTTGTTGTCGTG	AGCGTGCTGCCAGGCGTGGGTG
>NODE_95_length_6048_cov_109.371857	AAATATTAAGTATCCGCTAACTC	GCTCGTTGATGAACACGCGCCAGG
>NODE_963_length_152416_cov_96.406250	TCGCTGGTACTGCTGCGATCGTAG	CTTCTATATAGGAGTATGTTGGTG
>NODE_967_length_138560_cov_86.232872	ATGGCGCAGCAAGGTGGTCTTGCC	GAGCCTATAATTCGCCCCACTTCC
>NODE_9_length_11971_cov_113.922310	AGCCTGCGCCGTGCCGCGCGCATC	GGTCGCTGGACACCACGATCACCG
